# Supplementary material for: Absolute Configuration Determination of Two Diastereomeric Neovasifuranones A and B from Fusarium oxysporum R1 by a Combination of Mosher’s Method and Chiroptical Approach
Source: J Fungi (Basel). 2021 Dec 31;8(1):40. doi: 10.3390/jof8010040 (PMC8779425; doi:10.3390/jof8010040)
Supplement: Supplementary file 1 [file jof-08-00040-s001.zip]

Archive with 1 entries (1 files):
- jof-1522934-supplementary.pdf
